# Supplementary material for: Inconvenience of Living Place Affects Individual HbA1c Level in a Rural Area in Japan: Shimane CoHRE Study
Source: Int J Environ Res Public Health. 2021 Jan 28;18(3):1147. doi: 10.3390/ijerph18031147 (PMC7908499; doi:10.3390/ijerph18031147)
Supplement: Supplementary file 1 [file ijerph-18-01147-s001.zip]

Archive with 1 entries (1 files):
- ijerph-1064739-supplementary.xlsx
