# Supplementary material for: Inconvenience of Living Place Affects Individual HbA1c Level in a Rural Area in Japan: Shimane CoHRE Study
Source: Int J Environ Res Public Health. 2021 Jan 28;18(3):1147. doi: 10.3390/ijerph18031147 (PMC7908499; doi:10.3390/ijerph18031147)
Supplement: Supplementary file 1 [file ijerph-18-01147-s001.zip › ijerph-1064739-supplementary.xlsx]

## Sheet: Supplementary Table 1
	Table S1:Correlation between the altitude and the nearest medical facility and grocery store
	A) Distance between the residence and the nearest medical facility/grocery store							B) Correlation between the altitude and the distance to medical facility/grocery store
		Quartile 1	Quartile 2	Quartile 3	Quartile 4	P			Spearman's ρ	p
	Distance to the nearest primary medical facility	1.2±1.1	1.2±1.0	2.9±1.6	3.7±2.8	< 0.001		Distance to the nearest primary medical facility	0.44	< 0.001
	Distance to the nearest secondary medical facility	3.5±2.3	2.5±2.0	6.9±3.3	13.6±3.5	< 0.001		Distance to the nearest secondary medical facility	0.72	< 0.001
	Distance to the nearest grocery store	4.9±3.5	4.0±3.2	3.4±2.9	3.2±2.8	< 0.001		Distance to the nearest grocery store	-0.18	< 0.001
